# Supplementary material for: Two New Picoline-Derived Meroterpenoids with Anti-Acetylcholinesterase Activity from Ascidian-Derived Fungus Amphichorda felina
Source: Molecules. 2022 Aug 10;27(16):5076. doi: 10.3390/molecules27165076 (PMC9416303; doi:10.3390/molecules27165076)
Supplement: Supplementary file 1 [file molecules-27-05076-s001.zip]

Archive with 1 entries (1 files):
- molecules-1794147-supplementary.pdf
